# Supplementary material for: Health promoting practices and personal lifestyle behaviors of Brazilian health professionals
Source: BMC Public Health. 2016 Oct 24;16:1114. doi: 10.1186/s12889-016-3778-2 (PMC5078940; doi:10.1186/s12889-016-3778-2)
Supplement: Additional file 1: — Project GUIA’s physicians and nurses survey and community health workers survey. (ZIP 3240 kb) [file 12889_2016_3778_MOESM1_ESM.zip]

Archive with 2 entries (2 files):
- Project GUIA Survey CHWR1.pdf
- Project GUIA Survey MDnRNR1.pdf
